# Supplementary material for: In Vitro Confirmation of Siramesine as a Novel Antifungal Agent with In Silico Lead Proposals of Structurally Related Antifungals
Source: Molecules. 2021 Jun 8;26(12):3504. doi: 10.3390/molecules26123504 (PMC8230181; doi:10.3390/molecules26123504)
Supplement: Supplementary file 1 [file molecules-26-03504-s001.zip]

Archive with 7 entries (6 files):
- Supplementary files/
- Supplementary files/Supplementary_data_files.zip
- Supplementary files/Supplementary_information_list.doc
- Supplementary files/Supplementary_information_script_1_gromacs_Erg2_minim.doc
- Supplementary files/Table S1.docx
- Supplementary files/Table_S2.xlsx
- Supplementary files/Table_S3_siramesine_related_comp.xlsx
