# Supplementary material for: In Vitro Confirmation of Siramesine as a Novel Antifungal Agent with In Silico Lead Proposals of Structurally Related Antifungals
Source: Molecules. 2021 Jun 8;26(12):3504. doi: 10.3390/molecules26123504 (PMC8230181; doi:10.3390/molecules26123504)
Supplement: Supplementary file 1 [file molecules-26-03504-s001.zip › Supplementary files/Table_S2.xlsx]

## Sheet: Sheet1
No desc	regr coef	Desc. Name	abs(regr coef)			Desc. Name	abs(regr coef)		top abs val (most weighted)
1	0.0483308	nF	0.0483308			E1m	0.284883
2	-0.0391828	ATS0s	0.0391828			GATS3e	0.187698
3	0.0356021	ATS3s	0.0356021			GATS3c	0.151715
4	-0.0113541	AATS5m	0.0113541			MATS6c	0.134398
5	0.0123044	AATS5v	0.0123044			VR3_Dt	0.123056
6	-0.0397498	AATS6v	0.0397498			RDF45m	0.122577
7	0.022778	AATS3e	0.022778			maxHBd	0.117801
8	-0.0486476	AATS8e	0.0486476			AATS5i	0.116518
9	-0.0464726	AATS3p	0.0464726			TDB9i	0.113577
10	0.0180601	AATS5p	0.0180601			RDF75s	0.103613
11	-0.0457774	AATS6p	0.0457774			RDF75e	0.101721
12	0.0491168	AATS3i	0.0491168			AATSC3e	0.101481
13	-0.116518	AATS5i	0.116518			RDF75u	0.0953687
14	0.0497814	AATS6i	0.0497814			TDB3i	0.0946362
15	0.0236842	ATSC6m	0.0236842			SHCsats	0.0911788
16	-0.00690302	ATSC2v	0.00690302			RDF130i	0.0900367
17	0.0108713	ATSC6v	0.0108713			MOMI-XY	0.0896879
18	-0.0482465	ATSC0e	0.0482465			nF12Ring	0.0891213
19	-0.0294095	ATSC4e	0.0294095			nT12Ring	0.0891213
20	0.0626936	ATSC6e	0.0626936			nF12HeteroRing	0.0891213
21	-0.0380019	ATSC2p	0.0380019			nT12HeteroRing	0.0891213
22	0.0252148	ATSC6p	0.0252148			TDB8e	0.0888926
23	0.0617813	ATSC0i	0.0617813			RDF130p	0.0875952
24	-0.0257398	ATSC2i	0.0257398			SpMax5_Bhe	0.0873888
25	-0.072032	ATSC4s	0.072032			GATS8e	0.0866403
26	0.0215474	ATSC6s	0.0215474			TDB9e	0.085639
27	0.0794088	AATSC6c	0.0794088			RDF130e	0.0851268
28	0.02415	AATSC6m	0.02415			RDF130u	0.0844581
29	-0.0124012	AATSC2v	0.0124012			TDB9u	0.0833378
30	0.0336465	AATSC6v	0.0336465			nHBint6	0.0821757
31	-0.101481	AATSC3e	0.101481			GATS8c	0.0798441
32	0.0214902	AATSC4e	0.0214902			AATSC6c	0.0794088
33	0.0354806	AATSC6e	0.0354806			TDB8u	0.0790978
34	-0.0471789	AATSC2p	0.0471789			MATS6e	0.0789342
35	0.0554847	AATSC6p	0.0554847			TDB8i	0.0754586
36	0.0510047	AATSC0i	0.0510047			ATSC4s	0.072032
37	-0.0341918	AATSC2i	0.0341918			TDB10e	0.0713288
38	-0.0506354	AATSC4s	0.0506354			SpMax5_Bhv	0.0710167
39	0.018835	AATSC6s	0.018835			minHdsCH	0.0692978
40	0.134398	MATS6c	0.134398			SpMin6_Bhv	0.0682612
41	-0.0274933	MATS4m	0.0274933			maxdsCH	0.066483
42	0.0544036	MATS6m	0.0544036			TDB10i	0.0663708
43	-0.0106337	MATS2v	0.0106337			ATSC6e	0.0626936
44	0.0332645	MATS6v	0.0332645			MATS6s	0.0618534
45	-0.0179421	MATS4e	0.0179421			ATSC0i	0.0617813
46	0.0789342	MATS6e	0.0789342			GATS6v	0.0616758
47	-0.0537413	MATS2p	0.0537413			nFG12Ring	0.0602847
48	0.0561374	MATS6p	0.0561374			nTG12Ring	0.0602847
49	-0.0573456	MATS2i	0.0573456			RDF30i	0.0599939
50	-0.0172748	MATS4s	0.0172748			L2e	0.059941
51	0.0618534	MATS6s	0.0618534			L2s	0.0588852
52	0.151715	GATS3c	0.151715			mindsCH	0.0578895
53	-0.0798441	GATS8c	0.0798441			MATS2i	0.0573456
54	0.0128782	GATS4m	0.0128782			TDB8s	0.0570279
55	0.0185384	GATS2v	0.0185384			MATS6p	0.0561374
56	-0.0616758	GATS6v	0.0616758			SpMin6_Bhm	0.0555049
57	0.187698	GATS3e	0.187698			AATSC6p	0.0554847
58	-0.0866403	GATS8e	0.0866403			L2i	0.0544471
59	0.0535023	GATS2p	0.0535023			MATS6m	0.0544036
60	-0.027533	GATS6p	0.027533			MATS2p	0.0537413
61	0.0181258	GATS2i	0.0181258			GATS2p	0.0535023
62	-0.0422858	GATS6i	0.0422858			R_TpiPCTPC	0.0534634
63	-0.0156052	SM1_Dzp	0.0156052			SpMax5_Bhp	0.0524699
64	0.0555049	SpMin6_Bhm	0.0555049			P2i	0.0520189
65	0.0453855	SpMax4_Bhv	0.0453855			AATSC0i	0.0510047
66	-0.0710167	SpMax5_Bhv	0.0710167			AATSC4s	0.0506354
67	0.0682612	SpMin6_Bhv	0.0682612			L2u	0.0500962
68	0.0332205	SpMax4_Bhe	0.0332205			AATS6i	0.0497814
69	-0.0873888	SpMax5_Bhe	0.0873888			TDB10u	0.0493557
70	0.0455366	SpMax4_Bhp	0.0455366			AATS3i	0.0491168
71	-0.0524699	SpMax5_Bhp	0.0524699			P2e	0.0488581
72	0.0264478	SpMax4_Bhi	0.0264478			P2s	0.0488138
73	0.04738	SpMin6_Bhs	0.04738			AATS8e	0.0486476
74	0.0281758	SpMax_Dt	0.0281758			RDF35i	0.0485097
75	0.0288429	SpAD_Dt	0.0288429			SsF	0.0483354
76	0.0313938	SpMAD_Dt	0.0313938			nF	0.0483308
77	0.0281758	EE_Dt	0.0281758			nsF	0.0483308
78	-0.123056	VR3_Dt	0.123056			ATSC0e	0.0482465
79	0.0821757	nHBint6	0.0821757			SpMin6_Bhs	0.04738
80	0.0426006	nHCsats	0.0426006			AATSC2p	0.0471789
81	0.0483308	nsF	0.0483308			AATS3p	0.0464726
82	-0.0210445	SHBa	0.0210445			SsssCH	0.0461394
83	0.0372339	SHBint9	0.0372339			AATS6p	0.0457774
84	0.0911788	SHCsats	0.0911788			SpMax4_Bhp	0.0455366
85	-0.0461394	SsssCH	0.0461394			SpMax4_Bhv	0.0453855
86	0.0483354	SsF	0.0483354			P2u	0.0451325
87	0.0372339	minHBint9	0.0372339			nHCsats	0.0426006
88	-0.0692978	minHdsCH	0.0692978			GATS6i	0.0422858
89	-0.0578895	mindsCH	0.0578895			TDB6u	0.0413727
90	-0.117801	maxHBd	0.117801			L2v	0.0406313
91	0.0338547	maxHBint9	0.0338547			AATS6v	0.0397498
92	-0.066483	maxdsCH	0.066483			ATS0s	0.0391828
93	-0.00303662	DELS	0.00303662			RPCG	0.0391585
94	-0.0285939	DELS2	0.0285939			ATSC2p	0.0380019
95	-0.00576728	IC3	0.00576728			TDB3p	0.0372703
96	-0.0209829	SIC3	0.0209829			SHBint9	0.0372339
97	0.02026	CIC3	0.02026			minHBint9	0.0372339
98	-0.0168392	MDEC-12	0.0168392			ATS3s	0.0356021
99	0.0233521	MPC8	0.0233521			AATSC6e	0.0354806
100	0.0140125	MPC9	0.0140125			RDF145e	0.0352269
101	0.0182234	MPC10	0.0182234			TDB6p	0.0351938
102	0.0248453	TPC	0.0248453			TDB6v	0.0350685
103	0.0534634	R_TpiPCTPC	0.0534634			AATSC2i	0.0341918
104	-0.0180952	nFRing	0.0180952			maxHBint9	0.0338547
105	-0.0891213	nF12Ring	0.0891213			AATSC6v	0.0336465
106	-0.0602847	nFG12Ring	0.0602847			TDB6e	0.0334228
107	0.0132048	nTRing	0.0132048			MATS6v	0.0332645
108	-0.0891213	nT12Ring	0.0891213			SpMax4_Bhe	0.0332205
109	-0.0602847	nTG12Ring	0.0602847			SpMAD_Dt	0.0313938
110	-0.0891213	nF12HeteroRing	0.0891213			TDB6r	0.0305968
111	-0.00993042	nFG12HeteroRing	0.00993042			RDF145i	0.0295735
112	-0.0891213	nT12HeteroRing	0.0891213			ATSC4e	0.0294095
113	-0.00993042	nTG12HeteroRing	0.00993042			SpAD_Dt	0.0288429
114	0.0413727	TDB6u	0.0413727			DELS2	0.0285939
115	-0.00724505	TDB7u	0.00724505			SpMax_Dt	0.0281758
116	-0.0790978	TDB8u	0.0790978			EE_Dt	0.0281758
117	-0.0833378	TDB9u	0.0833378			RDF145u	0.0279389
118	-0.0493557	TDB10u	0.0493557			GATS6p	0.027533
119	-0.00640958	TDB5m	0.00640958			MATS4m	0.0274933
120	-0.00525571	TDB6m	0.00525571			SpMax4_Bhi	0.0264478
121	0.0182523	TDB5v	0.0182523			ATSC2i	0.0257398
122	-0.0350685	TDB6v	0.0350685			ATSC6p	0.0252148
123	0.0334228	TDB6e	0.0334228			TPC	0.0248453
124	-0.00665502	TDB7e	0.00665502			AATSC6m	0.02415
125	-0.0888926	TDB8e	0.0888926			ATSC6m	0.0236842
126	-0.085639	TDB9e	0.085639			TDB5p	0.023554
127	-0.0713288	TDB10e	0.0713288			MPC8	0.0233521
128	-0.0372703	TDB3p	0.0372703			AATS3e	0.022778
129	0.023554	TDB5p	0.023554			ATSC6s	0.0215474
130	-0.0351938	TDB6p	0.0351938			AATSC4e	0.0214902
131	0.0946362	TDB3i	0.0946362			SHBa	0.0210445
132	-0.0754586	TDB8i	0.0754586			SIC3	0.0209829
133	-0.113577	TDB9i	0.113577			CIC3	0.02026
134	-0.0663708	TDB10i	0.0663708			AATSC6s	0.018835
135	-0.0570279	TDB8s	0.0570279			GATS2v	0.0185384
136	0.00955829	TDB5r	0.00955829			TDB5v	0.0182523
137	-0.0305968	TDB6r	0.0305968			MPC10	0.0182234
138	-0.0391585	RPCG	0.0391585			GATS2i	0.0181258
139	-0.0896879	MOMI-XY	0.0896879			nFRing	0.0180952
140	0.0953687	RDF75u	0.0953687			AATS5p	0.0180601
141	-0.0844581	RDF130u	0.0844581			MATS4e	0.0179421
142	0.0279389	RDF145u	0.0279389			MATS4s	0.0172748
143	-0.122577	RDF45m	0.122577			MDEC-12	0.0168392
144	0.101721	RDF75e	0.101721			SM1_Dzp	0.0156052
145	-0.0851268	RDF130e	0.0851268			MPC9	0.0140125
146	0.0352269	RDF145e	0.0352269			nTRing	0.0132048
147	-0.0875952	RDF130p	0.0875952			GATS4m	0.0128782
148	-0.0599939	RDF30i	0.0599939			AATSC2v	0.0124012
149	0.0485097	RDF35i	0.0485097			AATS5v	0.0123044
150	-0.0900367	RDF130i	0.0900367			AATS5m	0.0113541
151	0.0295735	RDF145i	0.0295735			ATSC6v	0.0108713
152	0.103613	RDF75s	0.103613			MATS2v	0.0106337
153	-0.0500962	L2u	0.0500962			nFG12HeteroRing	0.00993042
154	-0.0451325	P2u	0.0451325			nTG12HeteroRing	0.00993042
155	-0.284883	E1m	0.284883			TDB5r	0.00955829
156	-0.0406313	L2v	0.0406313			TDB7u	0.00724505
157	-0.059941	L2e	0.059941			ATSC2v	0.00690302
158	-0.0488581	P2e	0.0488581			TDB7e	0.00665502
159	-0.0544471	L2i	0.0544471			TDB5m	0.00640958
160	-0.0520189	P2i	0.0520189			IC3	0.00576728
161	-0.0588852	L2s	0.0588852			TDB6m	0.00525571
162	-0.0488138	P2s	0.0488138			DELS	0.00303662
