# Supplementary material for: In Vitro Confirmation of Siramesine as a Novel Antifungal Agent with In Silico Lead Proposals of Structurally Related Antifungals
Source: Molecules. 2021 Jun 8;26(12):3504. doi: 10.3390/molecules26123504 (PMC8230181; doi:10.3390/molecules26123504)
Supplement: Supplementary file 1 [file molecules-26-03504-s001.zip › Supplementary files/Table_S3_siramesine_related_comp.xlsx]

## Sheet: Sheet1
Pubchem CID	Labeled as	Comment:	Species NOT considered (a-e) (because they are far too different from siramesine (by the way ,siramesine is +1 charged species at pH 7.4)): (a) Azabicyclocompounds, (b) species neutrally charged at pH 7.4 or charged +2 at pH 7.4, (c) species without positively charged N-H group at pH 7.4, (d) species that are actually siramesine duplicates because they are bromine or iodine salts of the same sira…
9889994	S01		Additional comment: Some species that are relatively not very much similar to siramesine but roughly similar (example: such as piperazine but with one positevely charged N-H group which position is relatively speaking not too different then of siramesine) – were even considered and analyzed!
9980526	S02
10004221	S03
10005023	S04
10049018	S05
10049124	S06
10050311	S07
10051533	S08
10073546	S09
10094903	S10
10096191	S11
10140458	S12
10252949	S13
10322400	S14
10322401	S15
10322581	S16
10341071	S17
10342427	S18
10346661	S19
10362072	S20
10365227	S21
10365874	S22
10369465	S23
10388703	S24
10431821	S25
10434120	S26
10434121	S27
10457448	S28
10473699	S29
10477563	S30
10838186	S31
11619798	S32	a
11754399	S33
15176150	S34
15382834	S35	b,c
19354225	S36
19354226	S37
19354228	S38
19354242	S39
19354244	S40
20290917	S41
21922612	S42	b,c
22012171	S43
22012182	S44
22012218	S45
22012261	S46
22012269	S47
22012270	S48
22596104	S49
22596105	S50	d
22596106	S51	d
54344550	S52	e
54436183	S53	e
57145652	S54
59630042	S55
67661956	S56
67661957	S57
67662038	S58
67663960	S59
69972645	S60	e
70090052	S61	b
70206392	S62
70356192	S63
70356388	S64
70373180	S65
76313445	S66	a
86054437	S67	b,c
88884460	S68	b,c
90967812	S69	b,c
122370320	S70	b,c
127038089	S71
127039150	S72
138679089	S73	e
138679097	S74	e
138679106	S75	e
138679142	S76	e
138679145	S77	e
139319195	S78	e
139938151	S79	b,c
141966706	S80
143453793	S81	b
147419673	S82	b,c
148882578	S83	b,c
149929908	S84
150042269	S85	e
152572012	S86	b,c
152577073	S87	b,c
152686747	S88	b,c
